# Supplementary material for: Principled multi-omic analysis reveals gene regulatory mechanisms of phenotype variation
Source: Genome Res. 2018 Aug;28(8):1207–16. doi: 10.1101/gr.227066.117 (PMC6071639; doi:10.1101/gr.227066.117)
Supplement: Supplemental Material [file supp_gr.227066.117_Supplemental_Code_S1.zip]

Archive with 24 entries (19 files):
- pgenmi-master/
- pgenmi-master/LICENSE
- pgenmi-master/Makefile
- pgenmi-master/README.md
- pgenmi-master/_config.yml
- pgenmi-master/include/
- pgenmi-master/include/helper.h
- pgenmi-master/include/pgm.h
- pgenmi-master/include/table.h
- pgenmi-master/src/
- pgenmi-master/src/helper.cpp
- pgenmi-master/src/pgenmi.cpp
- pgenmi-master/src/pgm.cpp
- pgenmi-master/src/pgmeval.cpp
- pgenmi-master/src/post.cpp
- pgenmi-master/src/table.cpp
- pgenmi-master/TensorFlow/
- pgenmi-master/TensorFlow/pgenmi.py
- pgenmi-master/TensorFlow/README.md
- pgenmi-master/TensorFlow/example/
- pgenmi-master/TensorFlow/example/genExample.Rscript
- pgenmi-master/TensorFlow/example/input_example
- pgenmi-master/TensorFlow/example/input_H0
- pgenmi-master/TensorFlow/example/NOTES
