# Supplementary material for: Principled multi-omic analysis reveals gene regulatory mechanisms of phenotype variation
Source: Genome Res. 2018 Aug;28(8):1207–16. doi: 10.1101/gr.227066.117 (PMC6071639; doi:10.1101/gr.227066.117)
Supplement: Supplemental Material [file supp_gr.227066.117_Supplemental_Code_S1.zip › pgenmi-master/Makefile]

CXX = g++ $(CXXFLAGS)
CXXFLAGS = -g -std=c++11 -m64 -O -w -I include/
BIN = ./bin
OBJ = .obj
SRC = src

all: $(BIN)/pgenmi

$(OBJ)/%.o: $(SRC)/%.cpp
	$(CXX) $(CXXFLAGS) $(SQLCXXFLAGS) -c $< -o $@  

$(BIN)/dbeta : $(OBJ)/dbeta.o $(OBJ)/helper.o
	$(CXX) $(LDFLAGS) $^ $(SQLLDFLAGS) -o $@

$(BIN)/post : $(OBJ)/post.o $(OBJ)/table.o $(OBJ)/pgm.o $(OBJ)/helper.o
	$(CXX) $(LDFLAGS) $^ $(SQLLDFLAGS) -o $@

$(BIN)/pgmeval : $(OBJ)/pgmeval.o $(OBJ)/table.o $(OBJ)/pgm.o $(OBJ)/helper.o
	$(CXX) $(LDFLAGS) $^ $(SQLLDFLAGS) -o $@

$(BIN)/pgenmi : $(OBJ)/pgenmi.o $(OBJ)/table.o $(OBJ)/pgm.o $(OBJ)/helper.o
	$(CXX) $(LDFLAGS) $^ $(SQLLDFLAGS) -o $@

$(BIN)/pSweep : $(OBJ)/pSweep.o $(OBJ)/table.o $(OBJ)/pgm.o $(OBJ)/helper.o
	$(CXX) $(LDFLAGS) $^ $(SQLLDFLAGS) -o $@

clean : 
	rm .obj/*.o
	rm .bin/*.o
