# Supplementary material for: Principled multi-omic analysis reveals gene regulatory mechanisms of phenotype variation
Source: Genome Res. 2018 Aug;28(8):1207–16. doi: 10.1101/gr.227066.117 (PMC6071639; doi:10.1101/gr.227066.117)
Supplement: Supplemental Material [file supp_gr.227066.117_Supplemental_Code_S1.zip › pgenmi-master/src/pgenmi.cpp]

#include <iostream>
#include <string>
#include "helper.h"
#include "table.h"
#include "pgm.h"

using namespace std;

int main(int argc, char** argv) {
  //Argument Handling
 	string filename = argv[1];
 	string drug = argv[2];
 	string tf = argv[3];
 	cout.precision(15);
 	table dt(filename);
 	pgm m = pgm::trainRestart(dt);
	double lambda = 2 * (m.h1.train_ll - m.h0.train_ll);
	cout << drug << "\t" << tf << "\t";
	cout << lambda << "\t" << m.h1.train_ll << "\t" << m.h1.train_lll << "\t" << m.h1.init_ll << "\t";
	cout << m.h1.iter << "\t" << vec2str(m.h1.init_w) << "\t" << m.h1.init_alpha << "\t";
	cout << vec2str(m.h1.w) << "\t" << m.h1.alpha << "\t";
	cout << m.h0.train_ll << "\t" << m.h0.train_lll << "\t" << m.h0.init_ll << "\t";
	cout << m.h0.iter << "\t" << m.h0.init_w << "\t" << m.h0.init_alpha << "\t";
	cout << m.h0.w << "\t" << m.h0.alpha << "\n";
	return 0;
}
