# Supplementary material for: Principled multi-omic analysis reveals gene regulatory mechanisms of phenotype variation
Source: Genome Res. 2018 Aug;28(8):1207–16. doi: 10.1101/gr.227066.117 (PMC6071639; doi:10.1101/gr.227066.117)
Supplement: Supplemental Material [file supp_gr.227066.117_Supplemental_Code_S1.zip › pgenmi-master/src/pgmeval.cpp]

#include <iostream>
#include <string>
#include "helper.h"
#include "table.h"
#include "pgm.h"

using namespace std;

int main(int argc, char** argv) {
	//Argument Handling
	string filename = argv[1];
	long double trial = file2trial(filename);
	long double pi = file2pi(filename);
	long double alpha_real = file2alpha(filename);
	vector<long double> w_real = file2weight(filename, 2);
	cout.precision(15);
	table dt(filename);
	pgm m = pgm::trainRestart(dt);
	long double rll = pgm::loglik(dt, w_real, alpha_real);
	double lambda = 2 * (m.h1.train_ll - m.h0.train_ll);
	cout << lambda << "\t" << trial << "\t" << pi << "\t" << rll << "\t";
	cout << vec2str(w_real) << "\t"<< alpha_real << "\t";
	cout << m.h1.train_ll << "\t" << m.h1.train_lll << "\t" << m.h1.init_ll << "\t";
	cout << m.h1.iter << "\t" << vec2str(m.h1.init_w) << "\t" << m.h1.init_alpha << "\t";
	cout << vec2str(m.h1.w) << "\t" << m.h1.alpha << "\t";
	cout << m.h0.train_ll << "\t" << m.h0.train_lll << "\t" << m.h0.init_ll << "\t";
	cout << m.h0.iter << "\t" << m.h0.init_w << "\t" << m.h0.init_alpha << "\t";
	cout << m.h0.w << "\t" << m.h0.alpha << "\n";
	return 0;
}
