# Supplementary material for: Principled multi-omic analysis reveals gene regulatory mechanisms of phenotype variation
Source: Genome Res. 2018 Aug;28(8):1207–16. doi: 10.1101/gr.227066.117 (PMC6071639; doi:10.1101/gr.227066.117)
Supplement: Supplemental Material [file supp_gr.227066.117_Supplemental_Code_S1.zip › pgenmi-master/TensorFlow/example/input_example]

PVAL	A0	A1
GENE1	0.13563776249066	1	0
GENE2	0.659164785407484	1	0
GENE3	0.801829572068527	1	0
GENE4	0.663079544669017	1	0
GENE5	0.0472374758683145	1	0
GENE6	0.629372119437903	1	0
GENE7	0.198638818226755	1	0
GENE8	0.00513556599617004	1	0
GENE9	0.910468213260174	1	0
GENE10	0.40690224757418	1	1
GENE11	0.164299982367083	1	0
GENE12	0.898083909647539	1	0
GENE13	0.383464531507343	1	0
GENE14	0.0446751234121621	1	0
GENE15	0.0662494744174182	1	0
GENE16	0.534771369537339	1	0
GENE17	0.255838454468176	1	1
GENE18	0.635503150522709	1	0
GENE19	0.398023782297969	1	0
GENE20	0.356639336561784	1	0
GENE21	0.612663467662977	1	0
GENE22	5.00092120605401e-11	1	1
GENE23	1.41735749429556e-05	1	0
GENE24	0.8761447168744	1	1
GENE25	4.06466182736948e-08	1	1
GENE26	0.137043787905557	1	1
GENE27	1.5582515218264e-06	1	0
GENE28	2.70676218403196e-06	1	1
GENE29	4.07702256063665e-05	1	1
GENE30	0.135617979315651	1	0
GENE31	1.4677646057641e-08	1	0
GENE32	3.30067218764718e-06	1	1
GENE33	0.000191704923530848	1	1
GENE34	1.44377123678414e-11	1	1
GENE35	1.94911095332125e-08	1	0
GENE36	2.65190657565896e-05	1	1
GENE37	0.000774474821395825	1	0
GENE38	0.000494681613640025	1	1
GENE39	0.00766874124837086	1	1
GENE40	0.000563162127611746	1	1
GENE41	3.07612259918961e-05	1	1
GENE42	0.218485830408275	1	0
GENE43	2.14357801163368e-07	1	0
GENE44	1.77478878453092e-06	1	1
GENE45	0.695139206554424	1	1
GENE46	0.00230763393442438	1	1
GENE47	0.0347903122868425	1	1
GENE48	0.409269996304036	1	1
GENE49	0.0671330176910234	1	0
GENE50	7.35269916962297e-05	1	1
GENE51	4.36404224949536e-05	1	1
GENE52	0.00724620317496426	1	1
GENE53	0.00024680520057093	1	1
GENE54	0.00588008106499839	1	0
GENE55	0.00324520709496528	1	0
GENE56	0.0168216982324084	1	0
GENE57	2.95954204292666e-10	1	0
GENE58	0.00882671550818081	1	0
GENE59	0.00218082612825989	1	0
GENE60	4.10824944982192e-12	1	1
GENE61	0.00111612923379079	1	1
GENE62	0.138020319804804	1	0
GENE63	0.881261736045948	1	1
GENE64	0.533946656431971	1	0
GENE65	0.000915223808571659	1	1
GENE66	0.0499698632348415	1	1
GENE67	3.18799986435715e-13	1	0
GENE68	0.0156100446657969	1	0
GENE69	1.09832295199417e-13	1	0
GENE70	0.0609852851356806	1	0
GENE71	0.228877759456534	1	0
GENE72	4.17478058573242e-07	1	0
GENE73	1.32196008208566e-09	1	1
GENE74	0.173687665941993	1	0
GENE75	0.00260517816677203	1	1
GENE76	0.00529655540373339	1	1
GENE77	1.60204171930026e-05	1	1
GENE78	1.50835969220055e-06	1	1
GENE79	1.49982661103363e-06	1	0
GENE80	0.0153017817924106	1	1
GENE81	0.103139990413201	1	0
GENE82	9.56589727198868e-05	1	0
GENE83	0.134934013730917	1	1
GENE84	0.0650417334053831	1	0
GENE85	1.17666567368964e-05	1	0
GENE86	6.21934472377042e-05	1	0
GENE87	0.000659528050987172	1	0
GENE88	1.4239385422774e-14	1	0
GENE89	7.41666533208636e-15	1	0
GENE90	3.59714048129149e-17	1	1
GENE91	0.0110093844582079	1	0
GENE92	0.0207561850784564	1	0
GENE93	1.08138917180034e-10	1	1
GENE94	5.48789975285784e-07	1	0
GENE95	0.59587360522104	1	0
GENE96	1.81655241034373e-05	1	0
GENE97	1.0521162095718e-05	1	0
GENE98	1.2724045525037e-05	1	1
GENE99	0.974187631989173	1	1
GENE100	0.00660326230598845	1	1
